# Supplementary material for: ﻿A review of the spider genus Chthonopes (Araneae, Theridiosomatidae), with descriptions of two new species from China
Source: Zookeys. 2022 Oct 17;1124:147–60. doi: 10.3897/zookeys.1124.89991 (PMC9836594; doi:10.3897/zookeys.1124.89991)
Supplement: XML Treatment for Chthonopes [file zookeys.1124.89991-treatment1.xml]

<!DOCTYPE tp:taxon-treatment
  PUBLIC "-//TaxonX//DTD Taxonomic Treatment Publishing DTD v0 20100105//EN" "tax-treatment-NSO.dtd">
<tp:taxon-treatment xmlns:tp="http://www.plazi.org/taxpub"><tp:treatment-meta><kwd-group><label>Taxon classification</label><kwd>
                <named-content content-type="kingdom">Animalia</named-content>
              </kwd><kwd>
                <named-content content-type="order">Araneae</named-content>
              </kwd><kwd>
                <named-content content-type="family">Theridiosomatidae</named-content>
              </kwd></kwd-group><mixed-citation publication-type="journal"><person-group><name><surname>Yang</surname><given-names>Weicheng</given-names></name><name><surname>Yu</surname><given-names>Hao</given-names></name><name><surname>Lin</surname><given-names>Yucheng</given-names></name></person-group><article-title>﻿A review of the spider genus <italic><tp:taxon-name><tp:taxon-name-part taxon-name-part-type="genus" reg="Chthonopes">Chthonopes</tp:taxon-name-part></tp:taxon-name></italic> (<tp:taxon-name><tp:taxon-name-part taxon-name-part-type="order">Araneae</tp:taxon-name-part></tp:taxon-name>, <tp:taxon-name><tp:taxon-name-part taxon-name-part-type="family">Theridiosomatidae</tp:taxon-name-part></tp:taxon-name>), with descriptions of two new species from China</article-title><source>Zookeys</source><day>17</day><month>10</month><year>2022</year><volume>1124</volume><fpage>147</fpage><lpage>160</lpage><pub-id pub-id-type="doi">10.3897/zookeys.1124.89991</pub-id></mixed-citation></tp:treatment-meta><tp:nomenclature><label>﻿Genus</label><tp:taxon-name>
              <object-id xmlns:xlink="http://www.w3.org/1999/xlink" content-type="arpha" xlink:type="simple">E038C490-C8DE-5B05-ADB4-3959304A70DC</object-id>
              <tp:taxon-name-part taxon-name-part-type="genus" reg="Chthonopes">Chthonopes</tp:taxon-name-part>
            </tp:taxon-name><tp:taxon-authority>Wunderlich, 2011</tp:taxon-authority></tp:nomenclature><tp:treatment-sec sec-type="type species" id="SECID0ERIAC"><title>Type species.</title><p><italic><tp:taxon-name><tp:taxon-name-part taxon-name-part-type="genus" reg="Chthonopes">Chthonopes</tp:taxon-name-part><tp:taxon-name-part taxon-name-part-type="species" reg="jaegeri">jaegeri</tp:taxon-name-part></tp:taxon-name></italic> Wunderlich, 2011 from Bolikhansay, Laos, by original designation.</p></tp:treatment-sec><tp:treatment-sec sec-type="diagnosis" id="SECID0ECJAC"><title>Diagnosis.</title><p><italic><tp:taxon-name><tp:taxon-name-part taxon-name-part-type="genus" reg="Chthonopes">Chthonopes</tp:taxon-name-part></tp:taxon-name></italic> species can be recognised by the copulatory organs: In males, the cymbium apically-ventrally bearing several setae or hairs; median apophysis large and flat, located at the basal or subbasal portion of the tegulum, distally bearing a horn; bulb with an erect distal apophysis located on the apical part of the tegulum; embolus long, accompanied by a tubular conductor, embolic distal end forked. In females, the epigynal plate possesses a scape; vulval center with a V-shaped medial structure; copulatory ducts long, proximally thin but thick-walled, extending anteriorly along flanks of the V-shaped structure, the latter half wide and forming two egg-shaped bursae, surface membranous, wrinkled and ribbed, then connecting with main spermathecae at the central axis of the vulva; main spermathecae small, strongly sclerotized, globular or reniform, separated by about 0.1 – 1.2× their width; hyaline accessory spermathecae located laterally or anterolaterally to main spermathecae, usually claviform or tubular.</p></tp:treatment-sec><tp:treatment-sec sec-type="description" id="SECID0EPJAC"><title>Description.</title><p>See <xref ref-type="bibr" rid="B4">Wunderlich (2011)</xref>.</p></tp:treatment-sec><tp:treatment-sec sec-type="distribution" id="SECID0EZJAC"><title>Composition and distribution.</title><p><italic><tp:taxon-name><tp:taxon-name-part taxon-name-part-type="genus" reg="Chthonopes">Chthonopes</tp:taxon-name-part><tp:taxon-name-part taxon-name-part-type="species" reg="cavernicola">cavernicola</tp:taxon-name-part></tp:taxon-name></italic> Wunderlich, 2011 (♂), <italic><tp:taxon-name><tp:taxon-name-part taxon-name-part-type="genus" reg="Chthonopes">C.</tp:taxon-name-part><tp:taxon-name-part taxon-name-part-type="species" reg="jaegeri">jaegeri</tp:taxon-name-part></tp:taxon-name></italic> Wunderlich, 2011 (♂♀) and <italic><tp:taxon-name><tp:taxon-name-part taxon-name-part-type="genus" reg="Chthonopes">C.</tp:taxon-name-part><tp:taxon-name-part taxon-name-part-type="species" reg="thakekensis">thakekensis</tp:taxon-name-part></tp:taxon-name></italic> Lin, Li &amp; Jäger, 2014 (♀) from Laos, <italic><tp:taxon-name><tp:taxon-name-part taxon-name-part-type="genus" reg="Chthonopes">C.</tp:taxon-name-part><tp:taxon-name-part taxon-name-part-type="species" reg="bifidum">bifidum</tp:taxon-name-part></tp:taxon-name></italic> sp. nov. (♂♀) and <italic><tp:taxon-name><tp:taxon-name-part taxon-name-part-type="genus" reg="Chthonopes">C.</tp:taxon-name-part><tp:taxon-name-part taxon-name-part-type="species" reg="jimudeng">jimudeng</tp:taxon-name-part></tp:taxon-name></italic> sp. nov. (♀) endemic to China.</p></tp:treatment-sec><ref-list><ref id="B4"><mixed-citation xmlns:xlink="http://www.w3.org/1999/xlink" xlink:type="simple"><person-group><name name-style="western"><surname>Wunderlich</surname><given-names>J</given-names></name></person-group> (<year>2011</year>) <article-title>Extant and fossil spiders (<tp:taxon-name><tp:taxon-name-part taxon-name-part-type="order">Araneae</tp:taxon-name-part></tp:taxon-name>).</article-title><source>Beiträge zur Araneologie</source><volume>6</volume>: <fpage>1</fpage>–<lpage>640</lpage>.</mixed-citation></ref></ref-list></tp:taxon-treatment>
