# Supplementary material for: ﻿A review of the spider genus Chthonopes (Araneae, Theridiosomatidae), with descriptions of two new species from China
Source: Zookeys. 2022 Oct 17;1124:147–60. doi: 10.3897/zookeys.1124.89991 (PMC9836594; doi:10.3897/zookeys.1124.89991)
Supplement: XML Treatment for Chthonopes bifidum [file zookeys.1124.89991-treatment2.xml]

<!DOCTYPE tp:taxon-treatment
  PUBLIC "-//TaxonX//DTD Taxonomic Treatment Publishing DTD v0 20100105//EN" "tax-treatment-NSO.dtd">
<tp:taxon-treatment xmlns:tp="http://www.plazi.org/taxpub"><tp:treatment-meta><kwd-group><label>Taxon classification</label><kwd>
                <named-content content-type="kingdom">Animalia</named-content>
              </kwd><kwd>
                <named-content content-type="order">Araneae</named-content>
              </kwd><kwd>
                <named-content content-type="family">Theridiosomatidae</named-content>
              </kwd></kwd-group><mixed-citation publication-type="journal"><person-group><name><surname>Yang</surname><given-names>Weicheng</given-names></name><name><surname>Yu</surname><given-names>Hao</given-names></name><name><surname>Lin</surname><given-names>Yucheng</given-names></name></person-group><article-title>﻿A review of the spider genus <italic><tp:taxon-name><tp:taxon-name-part taxon-name-part-type="genus" reg="Chthonopes">Chthonopes</tp:taxon-name-part></tp:taxon-name></italic> (<tp:taxon-name><tp:taxon-name-part taxon-name-part-type="order">Araneae</tp:taxon-name-part></tp:taxon-name>, <tp:taxon-name><tp:taxon-name-part taxon-name-part-type="family">Theridiosomatidae</tp:taxon-name-part></tp:taxon-name>), with descriptions of two new species from China</article-title><source>Zookeys</source><day>17</day><month>10</month><year>2022</year><volume>1124</volume><fpage>147</fpage><lpage>160</lpage><pub-id pub-id-type="doi">10.3897/zookeys.1124.89991</pub-id></mixed-citation></tp:treatment-meta><tp:nomenclature><label>﻿</label><tp:taxon-name>
              <object-id xmlns:xlink="http://www.w3.org/1999/xlink" content-type="arpha" xlink:type="simple">3B7D4DB8-4081-585D-BE44-EEE625319199</object-id>
              <tp:taxon-name-part taxon-name-part-type="genus" reg="Chthonopes">Chthonopes</tp:taxon-name-part>
              <tp:taxon-name-part taxon-name-part-type="species" reg="bifidum">bifidum</tp:taxon-name-part>
              <object-id xmlns:xlink="http://www.w3.org/1999/xlink" content-type="zoobank" xlink:type="simple">https://zoobank.org/7F648B7E-A751-4201-B5F4-2F9C2616BDAA</object-id>
            </tp:taxon-name><tp:taxon-authority>Yu &amp; Lin</tp:taxon-authority><tp:taxon-status xmlns:xlink="http://www.w3.org/1999/xlink" xlink:type="simple">sp. nov.</tp:taxon-status><xref ref-type="fig" rid="F1">Figs 1</xref><xref ref-type="fig" rid="F2">, 2</xref><xref ref-type="fig" rid="F6">, 6</xref></tp:nomenclature><tp:treatment-sec sec-type="type material" id="SECID0EPKAE"><title>Type material.</title><p><bold><italic>Holotype</italic></bold>: ♂, China: Yunnan Province: Xishuangbanna: Mengla County: Menglun Town: Shenmi cave, <named-content xmlns:xlink="http://www.w3.org/1999/xlink" content-type="dwc:verbatimCoordinates" xlink:type="simple"><named-content content-type="geo-json" specific-use="{&#34;type&#34;:&#34;Point&#34;,&#34;coordinates&#34;:[101.240000,21.970000]}" id="NCID0E4KAE" xlink:type="simple">21.97°N, 101.24°E</named-content></named-content>, elevation 776 m, 3.X.2017, Y. Lin and Y. Li leg. <italic>Paratypes</italic>: 15♀11juv., same data as holotype.</p></tp:treatment-sec><tp:treatment-sec sec-type="material" id="SECID0EELAE"><title>Other material examined.</title><p>1♂ 24♀ 1juv., China: Yunnan Province: Dehong: Luxi City: Mangliu village: Xianfo cave, <named-content xmlns:xlink="http://www.w3.org/1999/xlink" content-type="dwc:verbatimCoordinates" xlink:type="simple"><named-content content-type="geo-json" specific-use="{&#34;type&#34;:&#34;Point&#34;,&#34;coordinates&#34;:[98.520000,24.330000]}" id="NCID0ENLAE" xlink:type="simple">24.33°N, 98.52°E</named-content></named-content>, elevation 1081 m, 25.VIII.2010, C. Wang leg.</p></tp:treatment-sec><tp:treatment-sec sec-type="etymology" id="SECID0ESLAE"><title>Etymology.</title><p>The species epithet is taken from the Latin adjective “<italic>bifidus</italic>” and refers to the forked distal horn of median apophysis.</p></tp:treatment-sec><tp:treatment-sec sec-type="diagnosis" id="SECID0E1LAE"><title>Diagnosis.</title><p>The males of <italic><tp:taxon-name><tp:taxon-name-part taxon-name-part-type="genus" reg="Chthonopes">C.</tp:taxon-name-part><tp:taxon-name-part taxon-name-part-type="species" reg="bifidum">bifidum</tp:taxon-name-part></tp:taxon-name></italic> sp. nov. easily differentiated from those of all other congeners by the bifurcate distal horn of median apophysis, the partly membranous or hyaline, whisker-shaped distal apophysis of tegulum, and by the paracymbium with a spine-like tip, vs. distal horn on median apophysis represented by a small needle or spine, not forked, distal apophysis on tegulum relatively sclerotized, lamina-shaped, paracymbium without spine-like tip in <italic><tp:taxon-name><tp:taxon-name-part taxon-name-part-type="genus" reg="Chthonopes">C.</tp:taxon-name-part><tp:taxon-name-part taxon-name-part-type="species" reg="jaegeri">jaegeri</tp:taxon-name-part></tp:taxon-name></italic> and <italic><tp:taxon-name><tp:taxon-name-part taxon-name-part-type="genus" reg="Chthonopes">C.</tp:taxon-name-part><tp:taxon-name-part taxon-name-part-type="species" reg="cavernicola">cavernicola</tp:taxon-name-part></tp:taxon-name></italic> (cf. Fig. <xref ref-type="fig" rid="F2">2A–D</xref> and <xref ref-type="bibr" rid="B4">Wunderlich 2011</xref>: 433, figs 13–17, 18b, Fig. <xref ref-type="fig" rid="F4">4A–D</xref>). The females of <italic><tp:taxon-name><tp:taxon-name-part taxon-name-part-type="genus" reg="Chthonopes">C.</tp:taxon-name-part><tp:taxon-name-part taxon-name-part-type="species" reg="bifidum">bifidum</tp:taxon-name-part></tp:taxon-name></italic> sp. nov. can be easily distinguished from other congeners except <italic><tp:taxon-name><tp:taxon-name-part taxon-name-part-type="genus" reg="Chthonopes">C.</tp:taxon-name-part><tp:taxon-name-part taxon-name-part-type="species" reg="jimudeng">jimudeng</tp:taxon-name-part></tp:taxon-name></italic> sp. nov. by the short and smooth scape, about 1/5 of epigyne length (Figs <xref ref-type="fig" rid="F1">1E–G</xref>, <xref ref-type="fig" rid="F5">5C–E</xref>) (vs. scape rugose, longer than 1/2 of epigyne length in all other congeners, including <italic><tp:taxon-name><tp:taxon-name-part taxon-name-part-type="genus" reg="Chthonopes">C.</tp:taxon-name-part><tp:taxon-name-part taxon-name-part-type="species" reg="jaegeri">jaegeri</tp:taxon-name-part></tp:taxon-name></italic> and <italic><tp:taxon-name><tp:taxon-name-part taxon-name-part-type="genus" reg="Chthonopes">C.</tp:taxon-name-part><tp:taxon-name-part taxon-name-part-type="species" reg="thakekensis">thakekensis</tp:taxon-name-part></tp:taxon-name></italic>; Fig. <xref ref-type="fig" rid="F3">3E–G</xref>; <xref ref-type="bibr" rid="B2">Lin et al. 2014</xref>: figs 17B–E, 18A–C), but differ from the latter by the: (1) scape triangular, translucent, extending from posterior margin of epigynal plate (Fig. <xref ref-type="fig" rid="F1">1E–G</xref>) (vs. digitiform, relatively sclerotized, originating from dorsal side of posterior margin of epigynal plate; Fig. <xref ref-type="fig" rid="F5">5C–E</xref>); (2) accessory spermathecae located anterolaterally to main spermathecae, nearly claviform or tubular (Fig. <xref ref-type="fig" rid="F1">1G</xref>) (vs. located laterally to main spermathecae, consisting of tubular stalk and globular head; Fig. <xref ref-type="fig" rid="F5">5E</xref>).</p></tp:treatment-sec><tp:treatment-sec sec-type="description" id="SECID0EZPAE"><title>Description.</title><p><bold>Male</bold> (holotype) (Fig. <xref ref-type="fig" rid="F1">1A, B</xref>): Carapace nearly pyriform, yellowish brown, without distinct pattern, slightly darker marginally. Anterior eye row recurved, posterior eye row distinctly procurved. Sternum heart-shaped, dark brown, with sparse setae. Mouthparts coloured as sternum. Legs uniformly brown, femora slightly darker. Abdomen round, dorsum centrally beige, marginally coffee coloured with sparse long hairs, weakly ossified at hair base; venter slightly darker than dorsum, posteriorly clothed with short setae. <italic>Measurements</italic>: Total length 2.1. Carapace 0.8 long, 0.9 wide. Clypeus 0.2 high. Sternum 0.5 long, 0.5 wide. Abdomen 1.4 long, 1.3 wide. Length of legs: I 4.0 (1.3, 0.4, 1.0, 0.9, 0.4); II 3.0 (0.9, 0.3, 0.8, 0.6, 0.4); III 2.4 (0.6, 0.2, 0.7, 0.6, 0.3); IV 3.0 (0.9, 0.3, 0.8, 0.7, 0.3).</p><fig id="F1" position="float" orientation="portrait"><object-id xmlns:xlink="http://www.w3.org/1999/xlink" content-type="doi" xlink:type="simple">10.3897/zookeys.1124.89991.figure1</object-id><object-id xmlns:xlink="http://www.w3.org/1999/xlink" content-type="arpha" xlink:type="simple">1C4F4FDE-26CD-5124-86F7-1CE4A3FC1DF1</object-id><label>Figure 1.</label><caption><p><italic><tp:taxon-name><tp:taxon-name-part taxon-name-part-type="genus" reg="Chthonopes">Chthonopes</tp:taxon-name-part><tp:taxon-name-part taxon-name-part-type="species" reg="bifidum">bifidum</tp:taxon-name-part></tp:taxon-name></italic> sp. nov., male holotype and female paratype, male habitus (<bold>A, B</bold>), female habitus (<bold>C, D</bold>) and epigyne (<bold>E–G</bold>) <bold>A</bold> dorsal view <bold>B</bold> ventral view <bold>C</bold> dorsal view <bold>D</bold> ventral view <bold>E</bold> intact, ventral view <bold>F</bold> cleared, ventral view <bold>G</bold> cleared, dorsal view. Abbreviations: <abbrev xmlns:xlink="http://www.w3.org/1999/xlink" xlink:title="accessory spermathecae" id="ABBRID0EORAE" xlink:type="simple">Asp</abbrev> = accessory spermathecae; <abbrev xmlns:xlink="http://www.w3.org/1999/xlink" xlink:title="copulatory duct" id="ABBRID0ESRAE" xlink:type="simple">CD</abbrev> = copulatory duct; <abbrev xmlns:xlink="http://www.w3.org/1999/xlink" xlink:title="fertilization duct" id="ABBRID0EWRAE" xlink:type="simple">FD</abbrev> = fertilization duct; <abbrev xmlns:xlink="http://www.w3.org/1999/xlink" xlink:title="scape" id="ABBRID0E1RAE" xlink:type="simple">Sc</abbrev> = scape; SP = spermatheca. Scale bars: 0.5 mm (<bold>A–D</bold>); 0.2 mm (<bold>E, F, G</bold>).</p></caption><graphic xmlns:xlink="http://www.w3.org/1999/xlink" xlink:href="zookeys-1124-147_article-89991__-g001.jpg" position="float" orientation="portrait" xlink:type="simple" id="oo_758047.jpg"><uri content-type="original_file" xlink:type="simple">https://binary.pensoft.net/fig/758047</uri></graphic></fig><p><bold><italic>Palp</italic></bold> (Fig. <xref ref-type="fig" rid="F2">2A–D</xref>): Tibia small, about 1/5–1/6 length of cymbium, dorsally bears a short trichobothium (<abbrev xmlns:xlink="http://www.w3.org/1999/xlink" xlink:title="tibial trichobothium" id="ABBRID0ESSAE" xlink:type="simple">TTr</abbrev>). Cymbium narrow, about 2.6 × longer than width, with long setae. Paracymbium (<abbrev xmlns:xlink="http://www.w3.org/1999/xlink" xlink:title="paracymbium" id="ABBRID0EWSAE" xlink:type="simple">Pc</abbrev>) small, about 1/5–1/6 length of cymbium, with a nearly triangular base and spine-like tip. Tegulum (<abbrev xmlns:xlink="http://www.w3.org/1999/xlink" xlink:title="tegulum" id="ABBRID0E1SAE" xlink:type="simple">Te</abbrev>) capacious, 1.5 × longer than wide; sperm duct distinct in ventral view, running a V-shaped course along posterior part of the tegulum. Median apophysis (<abbrev xmlns:xlink="http://www.w3.org/1999/xlink" xlink:title="median apophysis" id="ABBRID0E5SAE" xlink:type="simple">MA</abbrev>) originating from subbasal portion of tegulum, consisting of broad base and biforked distal horn (<abbrev xmlns:xlink="http://www.w3.org/1999/xlink" xlink:title="distal horn on median apophysis" id="ABBRID0ECTAE" xlink:type="simple">DH</abbrev>); base nearly triangular; distal horn heavily sclerotized, tip curved and bifurcate, lateral ramus short claw-shaped, mesal ramus filiform and ca. 2 × longer than lateral ramus. Distal apophysis (<abbrev xmlns:xlink="http://www.w3.org/1999/xlink" xlink:title="distal apophysis on tegulum" id="ABBRID0EGTAE" xlink:type="simple">DA</abbrev>) located at distal-retrolateral position of tegulum, base partly membranous, and tip hyaline with a truncated apex. Embolus (<abbrev xmlns:xlink="http://www.w3.org/1999/xlink" xlink:title="embolus" id="ABBRID0EKTAE" xlink:type="simple">Em</abbrev>) long and thick, hidden behind conductor, arising at approximately the 9–10 o’clock position, terminating at ca. 2 o’clock position, embolic distal end forked. Conductor (<abbrev xmlns:xlink="http://www.w3.org/1999/xlink" xlink:title="conductor" id="ABBRID0EOTAE" xlink:type="simple">Co</abbrev>) tubular, covering almost whole embolus, apex translucent and pointing retrolaterally.</p><fig id="F2" position="float" orientation="portrait"><object-id xmlns:xlink="http://www.w3.org/1999/xlink" content-type="doi" xlink:type="simple">10.3897/zookeys.1124.89991.figure2</object-id><object-id xmlns:xlink="http://www.w3.org/1999/xlink" content-type="arpha" xlink:type="simple">FCC3FCA6-423B-5C01-ABC8-5401E2ACCFBE</object-id><label>Figure 2.</label><caption><p>Male palp of the holotype of <italic><tp:taxon-name><tp:taxon-name-part taxon-name-part-type="genus" reg="Chthonopes">Chthonopes</tp:taxon-name-part><tp:taxon-name-part taxon-name-part-type="species" reg="bifidum">bifidum</tp:taxon-name-part></tp:taxon-name></italic> sp. nov. <bold>A</bold> prolateral view <bold>B</bold> retrolateral view <bold>C</bold> ventral view <bold>D</bold> dorsal view. Abbreviations: <abbrev xmlns:xlink="http://www.w3.org/1999/xlink" xlink:title="conductor" id="ABBRID0ENUAE" xlink:type="simple">Co</abbrev> = conductor; <abbrev xmlns:xlink="http://www.w3.org/1999/xlink" xlink:title="cymbial lobe" id="ABBRID0ERUAE" xlink:type="simple">CL</abbrev> = cymbial lobe; <abbrev xmlns:xlink="http://www.w3.org/1999/xlink" xlink:title="distal apophysis on tegulum" id="ABBRID0EVUAE" xlink:type="simple">DA</abbrev> = distal apophysis on tegulum; <abbrev xmlns:xlink="http://www.w3.org/1999/xlink" xlink:title="distal horn on median apophysis" id="ABBRID0EZUAE" xlink:type="simple">DH</abbrev> = distal horn on median apophysis; <abbrev xmlns:xlink="http://www.w3.org/1999/xlink" xlink:title="embolic distal end" id="ABBRID0E4UAE" xlink:type="simple">ED</abbrev> = embolic distal end; <abbrev xmlns:xlink="http://www.w3.org/1999/xlink" xlink:title="embolus" id="ABBRID0EBVAE" xlink:type="simple">Em</abbrev> = embolus; <abbrev xmlns:xlink="http://www.w3.org/1999/xlink" xlink:title="median apophysis" id="ABBRID0EFVAE" xlink:type="simple">MA</abbrev> = median apophysis; <abbrev xmlns:xlink="http://www.w3.org/1999/xlink" xlink:title="paracymbium" id="ABBRID0EJVAE" xlink:type="simple">Pc</abbrev> = paracymbium; <abbrev xmlns:xlink="http://www.w3.org/1999/xlink" xlink:title="subtegulum" id="ABBRID0ENVAE" xlink:type="simple">St</abbrev> = subtegulum; <abbrev xmlns:xlink="http://www.w3.org/1999/xlink" xlink:title="tegulum" id="ABBRID0ERVAE" xlink:type="simple">Te</abbrev> = tegulum; <abbrev xmlns:xlink="http://www.w3.org/1999/xlink" xlink:title="tibial trichobothium" id="ABBRID0EVVAE" xlink:type="simple">TTr</abbrev> = tibial trichobothium. Scale bars: 0.2 mm (<bold>A–D</bold>).</p></caption><graphic xmlns:xlink="http://www.w3.org/1999/xlink" xlink:href="zookeys-1124-147_article-89991__-g002.jpg" position="float" orientation="portrait" xlink:type="simple" id="oo_758048.jpg"><uri content-type="original_file" xlink:type="simple">https://binary.pensoft.net/fig/758048</uri></graphic></fig><p><bold>Female</bold> (one paratype). Somatic features as in Fig. <xref ref-type="fig" rid="F1">1C, D</xref> and coloration slightly lighter than in male. <italic>Measurements</italic>: Total length 2.5. Carapace 0.8 long, 1.1 wide. Clypeus 0.2 high. Sternum 0.6 long, 0.5 wide. Abdomen 1.9 long, 1.3 wide. Length of legs: I 4.0 (1.4, 0.4, 1.1, 0.7, 0.4); II 3.5 (1.0, 0.4, 1.0, 0.7, 0.4); III 2.6 (0.7, 0.3, 0.7, 0.6, 0.3); IV 3.1 (0.9, 0.3, 0.9, 0.7, 0.4).</p><p><bold><italic>Epigyne</italic></bold> (Fig. <xref ref-type="fig" rid="F1">1C–E</xref>). Epigynal plate large, slightly wider than long, with long setae in midline, the arrangement of the various parts of the vulva are indistinctly visible through the tegument; scape (<abbrev xmlns:xlink="http://www.w3.org/1999/xlink" xlink:title="scape" id="ABBRID0EVWAE" xlink:type="simple">Sc</abbrev>) short, triangular, translucent, extending from posterior margin of epigynal plate, less than 1/5 of epigyne length, apex blunt. The distal part of copulatory ducts (<abbrev xmlns:xlink="http://www.w3.org/1999/xlink" xlink:title="copulatory duct" id="ABBRID0EZWAE" xlink:type="simple">CD</abbrev>) wide, forming two egg-shaped bursae, then connecting with later margin of main spermathecae; the two bursae base closely spaced but anterior surface widely separated by ca. 2× of bursae width. Main spermathecae (<abbrev xmlns:xlink="http://www.w3.org/1999/xlink" xlink:title="spermathecae" id="ABBRID0E4WAE" xlink:type="simple">Sp</abbrev>) small, reniform, strongly sclerotized, separated by about 1/10 of their width; accessory spermathecae (<abbrev xmlns:xlink="http://www.w3.org/1999/xlink" xlink:title="accessory spermathecae" id="ABBRID0EBXAE" xlink:type="simple">Asp</abbrev>) located anterolaterally to main spermathecae, translucent, nearly claviform or tubular, about 1/2 of epigyne length. Fertilization ducts (<abbrev xmlns:xlink="http://www.w3.org/1999/xlink" xlink:title="fertilization duct" id="ABBRID0EFXAE" xlink:type="simple">FD</abbrev>), short, ribbon-shaped, strongly sclerotized, located on dorsal-basal surface of main spermathecae; apical parts separated by about 2.5× of <abbrev xmlns:xlink="http://www.w3.org/1999/xlink" xlink:title="fertilization duct" id="ABBRID0EJXAE" xlink:type="simple">FD</abbrev> width, apex curved and sharp.</p></tp:treatment-sec><tp:treatment-sec sec-type="distribution" id="SECID0ENXAE"><title>Distribution.</title><p>Known from Mengla County and Luxi City, Yunnan, China (Fig. <xref ref-type="fig" rid="F6">6</xref>).</p></tp:treatment-sec><tp:treatment-sec><!--Section generated to contain objects referenced in tp:taxon-treatment.--><fig id="F6" position="float" orientation="portrait"><object-id xmlns:xlink="http://www.w3.org/1999/xlink" content-type="doi" xlink:type="simple">10.3897/zookeys.1124.89991.figure6</object-id><object-id xmlns:xlink="http://www.w3.org/1999/xlink" content-type="arpha" xlink:type="simple">4D606C63-80F0-5FFA-8921-969696471BC2</object-id><label>Figure 6.</label><caption><p>Distribution records of five species of the genus <italic><tp:taxon-name><tp:taxon-name-part taxon-name-part-type="genus" reg="Chthonopes">Chthonopes</tp:taxon-name-part></tp:taxon-name>: <tp:taxon-name><tp:taxon-name-part taxon-name-part-type="genus" reg="Chthonopes">C.</tp:taxon-name-part><tp:taxon-name-part taxon-name-part-type="species" reg="bifidum">bifidum</tp:taxon-name-part></tp:taxon-name></italic> sp. nov. (scarlet circle: 1. China, Yunnan Province, Xishuangbanna, Mengla County, Menglun Town, Shenmi cave; 2. China, Yunnan Province, Dehong, Luxi City, Mangliu village, Xianfo cave); <italic><tp:taxon-name><tp:taxon-name-part taxon-name-part-type="genus" reg="Chthonopes">C.</tp:taxon-name-part><tp:taxon-name-part taxon-name-part-type="species" reg="jimudeng">jimudeng</tp:taxon-name-part></tp:taxon-name></italic> sp. nov. (yellow circle: 1. China, Yunnan Province, Gongshan County, Dulongjiang Town, Jimudeng village; 2. China, Yunnan Province, Gongshan County, Dulongjiang Town, Maku village); <italic><tp:taxon-name><tp:taxon-name-part taxon-name-part-type="genus" reg="Chthonopes">C.</tp:taxon-name-part><tp:taxon-name-part taxon-name-part-type="species" reg="jaegeri">jaegeri</tp:taxon-name-part></tp:taxon-name></italic> Wunderlich, 2011 (carmine circle: 1, 2. Laos, Bolikhansay Province,, Lak Sao, Tham Mang Kone; 3. Laos, Khammouan Province, Thakek area, Ban Phôungam-Mai; 4. Laos, Bolikhamxay Province: Khamkeut area); <italic><tp:taxon-name><tp:taxon-name-part taxon-name-part-type="genus" reg="Chthonopes">C.</tp:taxon-name-part><tp:taxon-name-part taxon-name-part-type="species" reg="cavernicola">cavernicola</tp:taxon-name-part></tp:taxon-name></italic> Wunderlich, 2011 (light blue circle: Laos, Khammouan Province, Tham Boumlou, inside cave); <italic><tp:taxon-name><tp:taxon-name-part taxon-name-part-type="genus" reg="Chthonopes">C.</tp:taxon-name-part><tp:taxon-name-part taxon-name-part-type="species" reg="thakekensis">thakekensis</tp:taxon-name-part></tp:taxon-name></italic> Lin, Li &amp; Jäger, 2014 (green circle: Laos, Khammouan Province, Thakek area, Ban Phôungam-Mai, Tham Phayat, limestone cave).</p></caption><graphic xmlns:xlink="http://www.w3.org/1999/xlink" xlink:href="zookeys-1124-147_article-89991__-g006.jpg" position="float" orientation="portrait" xlink:type="simple" id="oo_758052.jpg"><uri content-type="original_file" xlink:type="simple">https://binary.pensoft.net/fig/758052</uri></graphic></fig><fig id="F4" position="float" orientation="portrait"><object-id xmlns:xlink="http://www.w3.org/1999/xlink" content-type="doi" xlink:type="simple">10.3897/zookeys.1124.89991.figure4</object-id><object-id xmlns:xlink="http://www.w3.org/1999/xlink" content-type="arpha" xlink:type="simple">3BA36F38-A1C0-5570-88D6-49706A0A1225</object-id><label>Figure 4.</label><caption><p>Male palp of <italic><tp:taxon-name><tp:taxon-name-part taxon-name-part-type="genus" reg="Chthonopes">Chthonopes</tp:taxon-name-part><tp:taxon-name-part taxon-name-part-type="species" reg="jaegeri">jaegeri</tp:taxon-name-part></tp:taxon-name></italic><bold>A</bold> prolateral view <bold>B</bold> retrolateral view <bold>C</bold> ventral view <bold>D</bold> dorsal view. Abbreviations: <abbrev xmlns:xlink="http://www.w3.org/1999/xlink" xlink:title="conductor" id="ABBRID0EHEAG" xlink:type="simple">Co</abbrev> = conductor; <abbrev xmlns:xlink="http://www.w3.org/1999/xlink" xlink:title="cymbial lobe" id="ABBRID0ELEAG" xlink:type="simple">CL</abbrev> = cymbial lobe; <abbrev xmlns:xlink="http://www.w3.org/1999/xlink" xlink:title="distal apophysis on tegulum" id="ABBRID0EPEAG" xlink:type="simple">DA</abbrev> = distal apophysis on tegulum; <abbrev xmlns:xlink="http://www.w3.org/1999/xlink" xlink:title="distal horn on median apophysis" id="ABBRID0ETEAG" xlink:type="simple">DH</abbrev> = distal horn on median apophysis; <abbrev xmlns:xlink="http://www.w3.org/1999/xlink" xlink:title="embolic distal end" id="ABBRID0EXEAG" xlink:type="simple">ED</abbrev> = embolic distal end; <abbrev xmlns:xlink="http://www.w3.org/1999/xlink" xlink:title="embolus" id="ABBRID0E2EAG" xlink:type="simple">Em</abbrev> = embolus; <abbrev xmlns:xlink="http://www.w3.org/1999/xlink" xlink:title="median apophysis" id="ABBRID0E6EAG" xlink:type="simple">MA</abbrev> = median apophysis; <abbrev xmlns:xlink="http://www.w3.org/1999/xlink" xlink:title="paracymbium" id="ABBRID0EDFAG" xlink:type="simple">Pc</abbrev> = paracymbium; <abbrev xmlns:xlink="http://www.w3.org/1999/xlink" xlink:title="subtegulum" id="ABBRID0EHFAG" xlink:type="simple">St</abbrev> = subtegulum; <abbrev xmlns:xlink="http://www.w3.org/1999/xlink" xlink:title="tegulum" id="ABBRID0ELFAG" xlink:type="simple">Te</abbrev> = tegulum. Scale bars: 0.2 mm (<bold>A–D</bold>).</p></caption><graphic xmlns:xlink="http://www.w3.org/1999/xlink" xlink:href="zookeys-1124-147_article-89991__-g004.jpg" position="float" orientation="portrait" xlink:type="simple" id="oo_758050.jpg"><uri content-type="original_file" xlink:type="simple">https://binary.pensoft.net/fig/758050</uri></graphic></fig><fig id="F5" position="float" orientation="portrait"><object-id xmlns:xlink="http://www.w3.org/1999/xlink" content-type="doi" xlink:type="simple">10.3897/zookeys.1124.89991.figure5</object-id><object-id xmlns:xlink="http://www.w3.org/1999/xlink" content-type="arpha" xlink:type="simple">56EC5D73-1896-5813-9077-EB442B43F77F</object-id><label>Figure 5.</label><caption><p>Holotype female of <italic><tp:taxon-name><tp:taxon-name-part taxon-name-part-type="genus" reg="Chthonopes">Chthonopes</tp:taxon-name-part><tp:taxon-name-part taxon-name-part-type="species" reg="jimudeng">jimudeng</tp:taxon-name-part></tp:taxon-name></italic> sp. nov., habitus (<bold>A, B</bold>) and epigyne (<bold>C–E</bold>) <bold>A</bold> dorsal view <bold>B</bold> ventral view <bold>C</bold> intact, ventral view <bold>D</bold> cleared, ventral view <bold>E</bold> cleared, dorsal view. Abbreviations: <abbrev xmlns:xlink="http://www.w3.org/1999/xlink" xlink:title="accessory spermathecae" id="ABBRID0EPMAG" xlink:type="simple">Asp</abbrev> = accessory spermathecae; <abbrev xmlns:xlink="http://www.w3.org/1999/xlink" xlink:title="copulatory duct" id="ABBRID0ETMAG" xlink:type="simple">CD</abbrev> = copulatory duct; <abbrev xmlns:xlink="http://www.w3.org/1999/xlink" xlink:title="fertilization duct" id="ABBRID0EXMAG" xlink:type="simple">FD</abbrev> = fertilization duct; <abbrev xmlns:xlink="http://www.w3.org/1999/xlink" xlink:title="scape" id="ABBRID0E2MAG" xlink:type="simple">Sc</abbrev> = scape; SP = spermatheca. Scale bars: 0.5 mm (<bold>A, B</bold>); 0.2 mm (<bold>C, F, G</bold>).</p></caption><graphic xmlns:xlink="http://www.w3.org/1999/xlink" xlink:href="zookeys-1124-147_article-89991__-g005.jpg" position="float" orientation="portrait" xlink:type="simple" id="oo_758051.jpg"><uri content-type="original_file" xlink:type="simple">https://binary.pensoft.net/fig/758051</uri></graphic></fig><fig id="F3" position="float" orientation="portrait"><object-id xmlns:xlink="http://www.w3.org/1999/xlink" content-type="doi" xlink:type="simple">10.3897/zookeys.1124.89991.figure3</object-id><object-id xmlns:xlink="http://www.w3.org/1999/xlink" content-type="arpha" xlink:type="simple">C412D6A1-D063-51DC-91DB-58B101E9B1D6</object-id><label>Figure 3.</label><caption><p><italic><tp:taxon-name><tp:taxon-name-part taxon-name-part-type="genus" reg="Chthonopes">Chthonopes</tp:taxon-name-part><tp:taxon-name-part taxon-name-part-type="species" reg="jaegeri">jaegeri</tp:taxon-name-part></tp:taxon-name></italic>, male habitus (<bold>A, B</bold>), female habitus (<bold>C, D</bold>) and epigyne (<bold>E–G</bold>) <bold>A</bold> dorsal view <bold>B</bold> ventral view <bold>C</bold> dorsal view <bold>D</bold> ventral view <bold>E</bold> intact, ventral view <bold>F</bold> cleared, ventral view <bold>G</bold> cleared, dorsal view. Abbreviations: <abbrev xmlns:xlink="http://www.w3.org/1999/xlink" xlink:title="accessory spermathecae" id="ABBRID0EV5AE" xlink:type="simple">Asp</abbrev> = accessory spermathecae; <abbrev xmlns:xlink="http://www.w3.org/1999/xlink" xlink:title="copulatory duct" id="ABBRID0EZ5AE" xlink:type="simple">CD</abbrev> = copulatory duct; <abbrev xmlns:xlink="http://www.w3.org/1999/xlink" xlink:title="fertilization duct" id="ABBRID0E45AE" xlink:type="simple">FD</abbrev> = fertilization duct; <abbrev xmlns:xlink="http://www.w3.org/1999/xlink" xlink:title="scape" id="ABBRID0EB6AE" xlink:type="simple">Sc</abbrev> = scape; SP = spermatheca. Scale bars: 0.5 mm (<bold>A–D</bold>); 0.2 mm (<bold>E, F, G</bold>).</p></caption><graphic xmlns:xlink="http://www.w3.org/1999/xlink" xlink:href="zookeys-1124-147_article-89991__-g003.jpg" position="float" orientation="portrait" xlink:type="simple" id="oo_758049.jpg"><uri content-type="original_file" xlink:type="simple">https://binary.pensoft.net/fig/758049</uri></graphic></fig></tp:treatment-sec><ref-list><ref id="B4"><mixed-citation xmlns:xlink="http://www.w3.org/1999/xlink" xlink:type="simple"><person-group><name name-style="western"><surname>Wunderlich</surname><given-names>J</given-names></name></person-group> (<year>2011</year>) <article-title>Extant and fossil spiders (<tp:taxon-name><tp:taxon-name-part taxon-name-part-type="order">Araneae</tp:taxon-name-part></tp:taxon-name>).</article-title><source>Beiträge zur Araneologie</source><volume>6</volume>: <fpage>1</fpage>–<lpage>640</lpage>.</mixed-citation></ref><ref id="B2"><mixed-citation xmlns:xlink="http://www.w3.org/1999/xlink" xlink:type="simple"><person-group><name name-style="western"><surname>Lin</surname><given-names>YC</given-names></name><name name-style="western"><surname>Li</surname><given-names>SQ</given-names></name><name name-style="western"><surname>Jäger</surname><given-names>P</given-names></name></person-group> (<year>2014</year>) <article-title>Four new spider species of the family <tp:taxon-name><tp:taxon-name-part taxon-name-part-type="family">Theridiosomatidae</tp:taxon-name-part></tp:taxon-name> (<tp:taxon-name><tp:taxon-name-part taxon-name-part-type="class">Arachnida</tp:taxon-name-part></tp:taxon-name>, <tp:taxon-name><tp:taxon-name-part taxon-name-part-type="order">Araneae</tp:taxon-name-part></tp:taxon-name>) from caves in Laos.</article-title><source>ZooKeys</source><volume>391</volume>: <fpage>75</fpage>–<lpage>102</lpage>. <ext-link xlink:type="simple" ext-link-type="doi" xlink:href="10.3897/zookeys.391.7161">https://doi.org/10.3897/zookeys.391.7161</ext-link></mixed-citation></ref></ref-list></tp:taxon-treatment>
