# Supplementary material for: ﻿A review of the spider genus Chthonopes (Araneae, Theridiosomatidae), with descriptions of two new species from China
Source: Zookeys. 2022 Oct 17;1124:147–60. doi: 10.3897/zookeys.1124.89991 (PMC9836594; doi:10.3897/zookeys.1124.89991)
Supplement: XML Treatment for Chthonopes jaegeri [file zookeys.1124.89991-treatment4.xml]

<!DOCTYPE tp:taxon-treatment
  PUBLIC "-//TaxonX//DTD Taxonomic Treatment Publishing DTD v0 20100105//EN" "tax-treatment-NSO.dtd">
<tp:taxon-treatment xmlns:tp="http://www.plazi.org/taxpub"><tp:treatment-meta><kwd-group><label>Taxon classification</label><kwd>
                <named-content content-type="kingdom">Animalia</named-content>
              </kwd><kwd>
                <named-content content-type="order">Araneae</named-content>
              </kwd><kwd>
                <named-content content-type="family">Theridiosomatidae</named-content>
              </kwd></kwd-group><mixed-citation publication-type="journal"><person-group><name><surname>Yang</surname><given-names>Weicheng</given-names></name><name><surname>Yu</surname><given-names>Hao</given-names></name><name><surname>Lin</surname><given-names>Yucheng</given-names></name></person-group><article-title>﻿A review of the spider genus <italic><tp:taxon-name><tp:taxon-name-part taxon-name-part-type="genus" reg="Chthonopes">Chthonopes</tp:taxon-name-part></tp:taxon-name></italic> (<tp:taxon-name><tp:taxon-name-part taxon-name-part-type="order">Araneae</tp:taxon-name-part></tp:taxon-name>, <tp:taxon-name><tp:taxon-name-part taxon-name-part-type="family">Theridiosomatidae</tp:taxon-name-part></tp:taxon-name>), with descriptions of two new species from China</article-title><source>Zookeys</source><day>17</day><month>10</month><year>2022</year><volume>1124</volume><fpage>147</fpage><lpage>160</lpage><pub-id pub-id-type="doi">10.3897/zookeys.1124.89991</pub-id></mixed-citation></tp:treatment-meta><tp:nomenclature><label>﻿</label><tp:taxon-name>
              <object-id xmlns:xlink="http://www.w3.org/1999/xlink" content-type="arpha" xlink:type="simple">72F94882-091B-5FC3-9E52-E59C52DEAE46</object-id>
              <tp:taxon-name-part taxon-name-part-type="genus" reg="Chthonopes">Chthonopes</tp:taxon-name-part>
              <tp:taxon-name-part taxon-name-part-type="species" reg="jaegeri">jaegeri</tp:taxon-name-part>
            </tp:taxon-name><tp:taxon-authority>Wunderlich, 2011</tp:taxon-authority><xref ref-type="fig" rid="F3">Figs 3</xref><xref ref-type="fig" rid="F4">, 4</xref><xref ref-type="fig" rid="F6">, 6</xref><tp:nomenclature-citation-list><tp:nomenclature-citation><tp:taxon-name>
                  <tp:taxon-name-part taxon-name-part-type="genus" reg="Chthonopes">Chthonopes</tp:taxon-name-part>
                  <tp:taxon-name-part taxon-name-part-type="species" reg="jaegeri">jaegeri</tp:taxon-name-part>
                </tp:taxon-name><comment>Wunderlich, 2011: 435, fig. 18a–f (♂♀).</comment></tp:nomenclature-citation></tp:nomenclature-citation-list></tp:nomenclature><tp:treatment-sec sec-type="material" id="SECID0EQ3AE"><title>Material examined.</title><p>2♀, Laos: Khammouan Province: Thakek area, Ban Phôungam-Mai, <named-content xmlns:xlink="http://www.w3.org/1999/xlink" content-type="dwc:verbatimCoordinates" xlink:type="simple"><named-content content-type="geo-json" specific-use="{&#34;type&#34;:&#34;Point&#34;,&#34;coordinates&#34;:[104.810000,17.550000]}" id="NCID0EZ3AE" xlink:type="simple">17.55°N, 104.81°E</named-content></named-content>, elevation 495 m, 25.XI.2012, S. Li leg; 7♀, Bolikhamxay Province: Khamkeut area, <named-content xmlns:xlink="http://www.w3.org/1999/xlink" content-type="dwc:verbatimCoordinates" xlink:type="simple"><named-content content-type="geo-json" specific-use="{&#34;type&#34;:&#34;Point&#34;,&#34;coordinates&#34;:[104.810000,18.220000]}" id="NCID0EB4AE" xlink:type="simple">18.22°N, 104.81°E</named-content></named-content>, elevation 495 m, 27.XI.2012, Z. Yao leg; 1♂ 2♀, Bolikhamxay Province: Lak Sao, <named-content xmlns:xlink="http://www.w3.org/1999/xlink" content-type="dwc:verbatimCoordinates" xlink:type="simple"><named-content content-type="geo-json" specific-use="{&#34;type&#34;:&#34;Point&#34;,&#34;coordinates&#34;:[104.810000,17.220000]}" id="NCID0EJ4AE" xlink:type="simple">17.22°N, 104.81°</named-content></named-content>E, elevation 501 m, 3.III.2010, H. Steiner leg.</p><fig id="F3" position="float" orientation="portrait"><object-id xmlns:xlink="http://www.w3.org/1999/xlink" content-type="doi" xlink:type="simple">10.3897/zookeys.1124.89991.figure3</object-id><object-id xmlns:xlink="http://www.w3.org/1999/xlink" content-type="arpha" xlink:type="simple">C412D6A1-D063-51DC-91DB-58B101E9B1D6</object-id><label>Figure 3.</label><caption><p><italic><tp:taxon-name><tp:taxon-name-part taxon-name-part-type="genus" reg="Chthonopes">Chthonopes</tp:taxon-name-part><tp:taxon-name-part taxon-name-part-type="species" reg="jaegeri">jaegeri</tp:taxon-name-part></tp:taxon-name></italic>, male habitus (<bold>A, B</bold>), female habitus (<bold>C, D</bold>) and epigyne (<bold>E–G</bold>) <bold>A</bold> dorsal view <bold>B</bold> ventral view <bold>C</bold> dorsal view <bold>D</bold> ventral view <bold>E</bold> intact, ventral view <bold>F</bold> cleared, ventral view <bold>G</bold> cleared, dorsal view. Abbreviations: <abbrev xmlns:xlink="http://www.w3.org/1999/xlink" xlink:title="accessory spermathecae" id="ABBRID0EV5AE" xlink:type="simple">Asp</abbrev> = accessory spermathecae; <abbrev xmlns:xlink="http://www.w3.org/1999/xlink" xlink:title="copulatory duct" id="ABBRID0EZ5AE" xlink:type="simple">CD</abbrev> = copulatory duct; <abbrev xmlns:xlink="http://www.w3.org/1999/xlink" xlink:title="fertilization duct" id="ABBRID0E45AE" xlink:type="simple">FD</abbrev> = fertilization duct; <abbrev xmlns:xlink="http://www.w3.org/1999/xlink" xlink:title="scape" id="ABBRID0EB6AE" xlink:type="simple">Sc</abbrev> = scape; SP = spermatheca. Scale bars: 0.5 mm (<bold>A–D</bold>); 0.2 mm (<bold>E, F, G</bold>).</p></caption><graphic xmlns:xlink="http://www.w3.org/1999/xlink" xlink:href="zookeys-1124-147_article-89991__-g003.jpg" position="float" orientation="portrait" xlink:type="simple" id="oo_758049.jpg"><uri content-type="original_file" xlink:type="simple">https://binary.pensoft.net/fig/758049</uri></graphic></fig></tp:treatment-sec><tp:treatment-sec sec-type="diagnosis" id="SECID0EO6AE"><title>Diagnosis.</title><p>The male of <italic><tp:taxon-name><tp:taxon-name-part taxon-name-part-type="genus" reg="Chthonopes">C.</tp:taxon-name-part><tp:taxon-name-part taxon-name-part-type="species" reg="jaegeri">jaegeri</tp:taxon-name-part></tp:taxon-name></italic> resembles those of <italic><tp:taxon-name><tp:taxon-name-part taxon-name-part-type="genus" reg="Chthonopes">C.</tp:taxon-name-part><tp:taxon-name-part taxon-name-part-type="species" reg="cavernicola">cavernicola</tp:taxon-name-part></tp:taxon-name></italic> (Wunderlich, 2011: 433, figs 8–18) in having a large and flat, laminar median apophysis which bears a tiny needle-shaped distal horn (Fig. <xref ref-type="fig" rid="F4">4A–C</xref>) (vs. median apophysis relatively small, consisting of triangular base and biforked distal horn in <italic><tp:taxon-name><tp:taxon-name-part taxon-name-part-type="genus" reg="Chthonopes">C.</tp:taxon-name-part><tp:taxon-name-part taxon-name-part-type="species" reg="bifidum">bifidum</tp:taxon-name-part></tp:taxon-name></italic> sp. nov.; Fig. <xref ref-type="fig" rid="F2">2C</xref>), but differs in the combination of genitalic and somatic characters: distal apophysis of the tegulum is erect, apex relatively sharp, pointing distally (Fig. <xref ref-type="fig" rid="F4">4C</xref>; <xref ref-type="bibr" rid="B4">Wunderlich 2011</xref>: 435, fig. 18b) (vs. curved, apex truncated, pointing proximally; <xref ref-type="bibr" rid="B4">Wunderlich 2011</xref>: 433, fig. 17); cymbium apically-ventrally with a pair of long and bristle-shaped hairs on a hump (Fig. <xref ref-type="fig" rid="F4">4C</xref>; <xref ref-type="bibr" rid="B4">Wunderlich 2011</xref>: 435, fig. 18b) (vs. cymbium bearing apically four tiny hairs which are not situated on a hump; <xref ref-type="bibr" rid="B4">Wunderlich 2011</xref>: 433, fig. 17); both anterior and posterior eye rows with 4 eyes (Fig. <xref ref-type="fig" rid="F3">3A</xref>) (vs. anterior eye row with 6 eyes, posterior eye row with 2 eyes; <xref ref-type="bibr" rid="B4">Wunderlich 2011</xref>: 433, figs 8–10). Females of <italic><tp:taxon-name><tp:taxon-name-part taxon-name-part-type="genus" reg="Chthonopes">C.</tp:taxon-name-part><tp:taxon-name-part taxon-name-part-type="species" reg="jaegeri">jaegeri</tp:taxon-name-part></tp:taxon-name></italic> are similar to those of <italic><tp:taxon-name><tp:taxon-name-part taxon-name-part-type="genus" reg="Chthonopes">C.</tp:taxon-name-part><tp:taxon-name-part taxon-name-part-type="species" reg="thakekensis">thakekensis</tp:taxon-name-part></tp:taxon-name></italic> (<xref ref-type="bibr" rid="B2">Lin et al. 2014</xref>: 98, figs 17A–E, 18A–C) by the epigynal plate with a long, rugose scape, and by the similar configurations of vulva, but they can be differentiated by the circular main spermathecae separated by about 1/3 of their diameter (Fig. <xref ref-type="fig" rid="F3">3G</xref>) (vs. semi-circular main spermathecae separated by about 1.2 × their width; <xref ref-type="bibr" rid="B2">Lin et al. 2014</xref>: 98, figs 17C, E, 18C), the accessory spermathecae consisting of a tubular stalk and globular head (vs. accessory spermathecae claviform, not subdivided; <xref ref-type="bibr" rid="B2">Lin et al. 2014</xref>: 98, figs 17C, E, 18C), and by the strongly sclerotized fertilization ducts (Fig. <xref ref-type="fig" rid="F3">3G</xref>) (vs. membranous FDs; <xref ref-type="bibr" rid="B2">Lin et al. 2014</xref>: 98, figs 17C, E, 18C).</p><fig id="F4" position="float" orientation="portrait"><object-id xmlns:xlink="http://www.w3.org/1999/xlink" content-type="doi" xlink:type="simple">10.3897/zookeys.1124.89991.figure4</object-id><object-id xmlns:xlink="http://www.w3.org/1999/xlink" content-type="arpha" xlink:type="simple">3BA36F38-A1C0-5570-88D6-49706A0A1225</object-id><label>Figure 4.</label><caption><p>Male palp of <italic><tp:taxon-name><tp:taxon-name-part taxon-name-part-type="genus" reg="Chthonopes">Chthonopes</tp:taxon-name-part><tp:taxon-name-part taxon-name-part-type="species" reg="jaegeri">jaegeri</tp:taxon-name-part></tp:taxon-name></italic><bold>A</bold> prolateral view <bold>B</bold> retrolateral view <bold>C</bold> ventral view <bold>D</bold> dorsal view. Abbreviations: <abbrev xmlns:xlink="http://www.w3.org/1999/xlink" xlink:title="conductor" id="ABBRID0EHEAG" xlink:type="simple">Co</abbrev> = conductor; <abbrev xmlns:xlink="http://www.w3.org/1999/xlink" xlink:title="cymbial lobe" id="ABBRID0ELEAG" xlink:type="simple">CL</abbrev> = cymbial lobe; <abbrev xmlns:xlink="http://www.w3.org/1999/xlink" xlink:title="distal apophysis on tegulum" id="ABBRID0EPEAG" xlink:type="simple">DA</abbrev> = distal apophysis on tegulum; <abbrev xmlns:xlink="http://www.w3.org/1999/xlink" xlink:title="distal horn on median apophysis" id="ABBRID0ETEAG" xlink:type="simple">DH</abbrev> = distal horn on median apophysis; <abbrev xmlns:xlink="http://www.w3.org/1999/xlink" xlink:title="embolic distal end" id="ABBRID0EXEAG" xlink:type="simple">ED</abbrev> = embolic distal end; <abbrev xmlns:xlink="http://www.w3.org/1999/xlink" xlink:title="embolus" id="ABBRID0E2EAG" xlink:type="simple">Em</abbrev> = embolus; <abbrev xmlns:xlink="http://www.w3.org/1999/xlink" xlink:title="median apophysis" id="ABBRID0E6EAG" xlink:type="simple">MA</abbrev> = median apophysis; <abbrev xmlns:xlink="http://www.w3.org/1999/xlink" xlink:title="paracymbium" id="ABBRID0EDFAG" xlink:type="simple">Pc</abbrev> = paracymbium; <abbrev xmlns:xlink="http://www.w3.org/1999/xlink" xlink:title="subtegulum" id="ABBRID0EHFAG" xlink:type="simple">St</abbrev> = subtegulum; <abbrev xmlns:xlink="http://www.w3.org/1999/xlink" xlink:title="tegulum" id="ABBRID0ELFAG" xlink:type="simple">Te</abbrev> = tegulum. Scale bars: 0.2 mm (<bold>A–D</bold>).</p></caption><graphic xmlns:xlink="http://www.w3.org/1999/xlink" xlink:href="zookeys-1124-147_article-89991__-g004.jpg" position="float" orientation="portrait" xlink:type="simple" id="oo_758050.jpg"><uri content-type="original_file" xlink:type="simple">https://binary.pensoft.net/fig/758050</uri></graphic></fig></tp:treatment-sec><tp:treatment-sec sec-type="description" id="SECID0EWFAG"><title>Description.</title><p>See <xref ref-type="bibr" rid="B4">Wunderlich (2011)</xref>. Habitus as in Fig. <xref ref-type="fig" rid="F3">3A–D</xref>, male palp as in Fig. <xref ref-type="fig" rid="F4">4A–D</xref>, epigyne as in Fig. <xref ref-type="fig" rid="F3">3E–G</xref>.</p></tp:treatment-sec><tp:treatment-sec sec-type="distribution" id="SECID0EMGAG"><title>Distribution.</title><p>Laos (Fig. <xref ref-type="fig" rid="F6">6</xref>).</p></tp:treatment-sec><tp:treatment-sec><!--Section generated to contain objects referenced in tp:taxon-treatment.--><fig id="F6" position="float" orientation="portrait"><object-id xmlns:xlink="http://www.w3.org/1999/xlink" content-type="doi" xlink:type="simple">10.3897/zookeys.1124.89991.figure6</object-id><object-id xmlns:xlink="http://www.w3.org/1999/xlink" content-type="arpha" xlink:type="simple">4D606C63-80F0-5FFA-8921-969696471BC2</object-id><label>Figure 6.</label><caption><p>Distribution records of five species of the genus <italic><tp:taxon-name><tp:taxon-name-part taxon-name-part-type="genus" reg="Chthonopes">Chthonopes</tp:taxon-name-part></tp:taxon-name>: <tp:taxon-name><tp:taxon-name-part taxon-name-part-type="genus" reg="Chthonopes">C.</tp:taxon-name-part><tp:taxon-name-part taxon-name-part-type="species" reg="bifidum">bifidum</tp:taxon-name-part></tp:taxon-name></italic> sp. nov. (scarlet circle: 1. China, Yunnan Province, Xishuangbanna, Mengla County, Menglun Town, Shenmi cave; 2. China, Yunnan Province, Dehong, Luxi City, Mangliu village, Xianfo cave); <italic><tp:taxon-name><tp:taxon-name-part taxon-name-part-type="genus" reg="Chthonopes">C.</tp:taxon-name-part><tp:taxon-name-part taxon-name-part-type="species" reg="jimudeng">jimudeng</tp:taxon-name-part></tp:taxon-name></italic> sp. nov. (yellow circle: 1. China, Yunnan Province, Gongshan County, Dulongjiang Town, Jimudeng village; 2. China, Yunnan Province, Gongshan County, Dulongjiang Town, Maku village); <italic><tp:taxon-name><tp:taxon-name-part taxon-name-part-type="genus" reg="Chthonopes">C.</tp:taxon-name-part><tp:taxon-name-part taxon-name-part-type="species" reg="jaegeri">jaegeri</tp:taxon-name-part></tp:taxon-name></italic> Wunderlich, 2011 (carmine circle: 1, 2. Laos, Bolikhansay Province,, Lak Sao, Tham Mang Kone; 3. Laos, Khammouan Province, Thakek area, Ban Phôungam-Mai; 4. Laos, Bolikhamxay Province: Khamkeut area); <italic><tp:taxon-name><tp:taxon-name-part taxon-name-part-type="genus" reg="Chthonopes">C.</tp:taxon-name-part><tp:taxon-name-part taxon-name-part-type="species" reg="cavernicola">cavernicola</tp:taxon-name-part></tp:taxon-name></italic> Wunderlich, 2011 (light blue circle: Laos, Khammouan Province, Tham Boumlou, inside cave); <italic><tp:taxon-name><tp:taxon-name-part taxon-name-part-type="genus" reg="Chthonopes">C.</tp:taxon-name-part><tp:taxon-name-part taxon-name-part-type="species" reg="thakekensis">thakekensis</tp:taxon-name-part></tp:taxon-name></italic> Lin, Li &amp; Jäger, 2014 (green circle: Laos, Khammouan Province, Thakek area, Ban Phôungam-Mai, Tham Phayat, limestone cave).</p></caption><graphic xmlns:xlink="http://www.w3.org/1999/xlink" xlink:href="zookeys-1124-147_article-89991__-g006.jpg" position="float" orientation="portrait" xlink:type="simple" id="oo_758052.jpg"><uri content-type="original_file" xlink:type="simple">https://binary.pensoft.net/fig/758052</uri></graphic></fig><fig id="F2" position="float" orientation="portrait"><object-id xmlns:xlink="http://www.w3.org/1999/xlink" content-type="doi" xlink:type="simple">10.3897/zookeys.1124.89991.figure2</object-id><object-id xmlns:xlink="http://www.w3.org/1999/xlink" content-type="arpha" xlink:type="simple">FCC3FCA6-423B-5C01-ABC8-5401E2ACCFBE</object-id><label>Figure 2.</label><caption><p>Male palp of the holotype of <italic><tp:taxon-name><tp:taxon-name-part taxon-name-part-type="genus" reg="Chthonopes">Chthonopes</tp:taxon-name-part><tp:taxon-name-part taxon-name-part-type="species" reg="bifidum">bifidum</tp:taxon-name-part></tp:taxon-name></italic> sp. nov. <bold>A</bold> prolateral view <bold>B</bold> retrolateral view <bold>C</bold> ventral view <bold>D</bold> dorsal view. Abbreviations: <abbrev xmlns:xlink="http://www.w3.org/1999/xlink" xlink:title="conductor" id="ABBRID0ENUAE" xlink:type="simple">Co</abbrev> = conductor; <abbrev xmlns:xlink="http://www.w3.org/1999/xlink" xlink:title="cymbial lobe" id="ABBRID0ERUAE" xlink:type="simple">CL</abbrev> = cymbial lobe; <abbrev xmlns:xlink="http://www.w3.org/1999/xlink" xlink:title="distal apophysis on tegulum" id="ABBRID0EVUAE" xlink:type="simple">DA</abbrev> = distal apophysis on tegulum; <abbrev xmlns:xlink="http://www.w3.org/1999/xlink" xlink:title="distal horn on median apophysis" id="ABBRID0EZUAE" xlink:type="simple">DH</abbrev> = distal horn on median apophysis; <abbrev xmlns:xlink="http://www.w3.org/1999/xlink" xlink:title="embolic distal end" id="ABBRID0E4UAE" xlink:type="simple">ED</abbrev> = embolic distal end; <abbrev xmlns:xlink="http://www.w3.org/1999/xlink" xlink:title="embolus" id="ABBRID0EBVAE" xlink:type="simple">Em</abbrev> = embolus; <abbrev xmlns:xlink="http://www.w3.org/1999/xlink" xlink:title="median apophysis" id="ABBRID0EFVAE" xlink:type="simple">MA</abbrev> = median apophysis; <abbrev xmlns:xlink="http://www.w3.org/1999/xlink" xlink:title="paracymbium" id="ABBRID0EJVAE" xlink:type="simple">Pc</abbrev> = paracymbium; <abbrev xmlns:xlink="http://www.w3.org/1999/xlink" xlink:title="subtegulum" id="ABBRID0ENVAE" xlink:type="simple">St</abbrev> = subtegulum; <abbrev xmlns:xlink="http://www.w3.org/1999/xlink" xlink:title="tegulum" id="ABBRID0ERVAE" xlink:type="simple">Te</abbrev> = tegulum; <abbrev xmlns:xlink="http://www.w3.org/1999/xlink" xlink:title="tibial trichobothium" id="ABBRID0EVVAE" xlink:type="simple">TTr</abbrev> = tibial trichobothium. Scale bars: 0.2 mm (<bold>A–D</bold>).</p></caption><graphic xmlns:xlink="http://www.w3.org/1999/xlink" xlink:href="zookeys-1124-147_article-89991__-g002.jpg" position="float" orientation="portrait" xlink:type="simple" id="oo_758048.jpg"><uri content-type="original_file" xlink:type="simple">https://binary.pensoft.net/fig/758048</uri></graphic></fig></tp:treatment-sec><ref-list><ref id="B4"><mixed-citation xmlns:xlink="http://www.w3.org/1999/xlink" xlink:type="simple"><person-group><name name-style="western"><surname>Wunderlich</surname><given-names>J</given-names></name></person-group> (<year>2011</year>) <article-title>Extant and fossil spiders (<tp:taxon-name><tp:taxon-name-part taxon-name-part-type="order">Araneae</tp:taxon-name-part></tp:taxon-name>).</article-title><source>Beiträge zur Araneologie</source><volume>6</volume>: <fpage>1</fpage>–<lpage>640</lpage>.</mixed-citation></ref><ref id="B2"><mixed-citation xmlns:xlink="http://www.w3.org/1999/xlink" xlink:type="simple"><person-group><name name-style="western"><surname>Lin</surname><given-names>YC</given-names></name><name name-style="western"><surname>Li</surname><given-names>SQ</given-names></name><name name-style="western"><surname>Jäger</surname><given-names>P</given-names></name></person-group> (<year>2014</year>) <article-title>Four new spider species of the family <tp:taxon-name><tp:taxon-name-part taxon-name-part-type="family">Theridiosomatidae</tp:taxon-name-part></tp:taxon-name> (<tp:taxon-name><tp:taxon-name-part taxon-name-part-type="class">Arachnida</tp:taxon-name-part></tp:taxon-name>, <tp:taxon-name><tp:taxon-name-part taxon-name-part-type="order">Araneae</tp:taxon-name-part></tp:taxon-name>) from caves in Laos.</article-title><source>ZooKeys</source><volume>391</volume>: <fpage>75</fpage>–<lpage>102</lpage>. <ext-link xlink:type="simple" ext-link-type="doi" xlink:href="10.3897/zookeys.391.7161">https://doi.org/10.3897/zookeys.391.7161</ext-link></mixed-citation></ref></ref-list></tp:taxon-treatment>
