# Supplementary material for: ﻿A review of the spider genus Chthonopes (Araneae, Theridiosomatidae), with descriptions of two new species from China
Source: Zookeys. 2022 Oct 17;1124:147–60. doi: 10.3897/zookeys.1124.89991 (PMC9836594; doi:10.3897/zookeys.1124.89991)
Supplement: XML Treatment for Chthonopes jimudeng [file zookeys.1124.89991-treatment5.xml]

<!DOCTYPE tp:taxon-treatment
  PUBLIC "-//TaxonX//DTD Taxonomic Treatment Publishing DTD v0 20100105//EN" "tax-treatment-NSO.dtd">
<tp:taxon-treatment xmlns:tp="http://www.plazi.org/taxpub"><tp:treatment-meta><kwd-group><label>Taxon classification</label><kwd>
                <named-content content-type="kingdom">Animalia</named-content>
              </kwd><kwd>
                <named-content content-type="order">Araneae</named-content>
              </kwd><kwd>
                <named-content content-type="family">Theridiosomatidae</named-content>
              </kwd></kwd-group><mixed-citation publication-type="journal"><person-group><name><surname>Yang</surname><given-names>Weicheng</given-names></name><name><surname>Yu</surname><given-names>Hao</given-names></name><name><surname>Lin</surname><given-names>Yucheng</given-names></name></person-group><article-title>﻿A review of the spider genus <italic><tp:taxon-name><tp:taxon-name-part taxon-name-part-type="genus" reg="Chthonopes">Chthonopes</tp:taxon-name-part></tp:taxon-name></italic> (<tp:taxon-name><tp:taxon-name-part taxon-name-part-type="order">Araneae</tp:taxon-name-part></tp:taxon-name>, <tp:taxon-name><tp:taxon-name-part taxon-name-part-type="family">Theridiosomatidae</tp:taxon-name-part></tp:taxon-name>), with descriptions of two new species from China</article-title><source>Zookeys</source><day>17</day><month>10</month><year>2022</year><volume>1124</volume><fpage>147</fpage><lpage>160</lpage><pub-id pub-id-type="doi">10.3897/zookeys.1124.89991</pub-id></mixed-citation></tp:treatment-meta><tp:nomenclature><label>﻿</label><tp:taxon-name>
              <object-id xmlns:xlink="http://www.w3.org/1999/xlink" content-type="arpha" xlink:type="simple">97AF7146-A756-5622-9E00-BEE1F67A7B01</object-id>
              <tp:taxon-name-part taxon-name-part-type="genus" reg="Chthonopes">Chthonopes</tp:taxon-name-part>
              <tp:taxon-name-part taxon-name-part-type="species" reg="jimudeng">jimudeng</tp:taxon-name-part>
              <object-id xmlns:xlink="http://www.w3.org/1999/xlink" content-type="zoobank" xlink:type="simple">https://zoobank.org/27320301-272A-497C-B51C-DB133DDCDF20</object-id>
            </tp:taxon-name><tp:taxon-authority>Yu &amp; Lin</tp:taxon-authority><tp:taxon-status xmlns:xlink="http://www.w3.org/1999/xlink" xlink:type="simple">sp. nov.</tp:taxon-status><xref ref-type="fig" rid="F5">Fig. 5</xref><xref ref-type="fig" rid="F6">, 6</xref></tp:nomenclature><tp:treatment-sec sec-type="type material" id="SECID0EIIAG"><title>Type material.</title><p><bold><italic>Holotype</italic></bold>: ♀, China: Yunnan Province: Gongshan County: Dulongjiang Town: Jimudeng village, <named-content xmlns:xlink="http://www.w3.org/1999/xlink" content-type="dwc:verbatimCoordinates" xlink:type="simple"><named-content content-type="geo-json" specific-use="{&#34;type&#34;:&#34;Point&#34;,&#34;coordinates&#34;:[98.330000,27.790000]}" id="NCID0EWIAG" xlink:type="simple">27.79°N, 98.33°E</named-content></named-content>, elevation 1410 m, 15.VIII.2018, Y. Lin and Y. Li leg. <bold><italic>Paratypes</italic></bold>: 1♀ 2juv., same data as holotype.</p></tp:treatment-sec><tp:treatment-sec sec-type="material" id="SECID0E5IAG"><title>Other material examined.</title><p>6juv., China: Yunnan Province: Gongshan County: Dulongjiang Town: Maku village, 27.68°N, 98.30°E, elevation 1939 m, 14.VIII.2018, Y. Lin and Y. Li leg.</p></tp:treatment-sec><tp:treatment-sec sec-type="etymology" id="SECID0EDJAG"><title>Etymology.</title><p>This specific name is taken from type locality; noun in apposition.</p></tp:treatment-sec><tp:treatment-sec sec-type="diagnosis" id="SECID0EIJAG"><title>Diagnosis.</title><p>The new species is similar to <italic><tp:taxon-name><tp:taxon-name-part taxon-name-part-type="genus" reg="Chthonopes">C.</tp:taxon-name-part><tp:taxon-name-part taxon-name-part-type="species" reg="bifidum">bifidum</tp:taxon-name-part></tp:taxon-name></italic> sp. nov. (Fig. <xref ref-type="fig" rid="F1">1E–G</xref>) in the general appearance of the epigyne (also see above diagnosis for <italic><tp:taxon-name><tp:taxon-name-part taxon-name-part-type="genus" reg="Chthonopes">C.</tp:taxon-name-part><tp:taxon-name-part taxon-name-part-type="species" reg="bifidum">bifidum</tp:taxon-name-part></tp:taxon-name></italic> sp. nov.). From <italic><tp:taxon-name><tp:taxon-name-part taxon-name-part-type="genus" reg="Chthonopes">C.</tp:taxon-name-part><tp:taxon-name-part taxon-name-part-type="species" reg="bifidum">bifidum</tp:taxon-name-part></tp:taxon-name></italic> sp. nov., the female of <italic><tp:taxon-name><tp:taxon-name-part taxon-name-part-type="genus" reg="Chthonopes">C.</tp:taxon-name-part><tp:taxon-name-part taxon-name-part-type="species" reg="jimudeng">jimudeng</tp:taxon-name-part></tp:taxon-name></italic> sp. nov. can be easily distinguished by the shape of the scape and accessory spermathecae, as well as the arrangement of the various parts of the vulva: (1) scape digitiform, relatively sclerotized (Fig. <xref ref-type="fig" rid="F5">5C–E</xref>) (vs. triangular, translucent; Fig. <xref ref-type="fig" rid="F1">1E–G</xref>); and (2) accessory spermathecae located laterally to the main spermathecae, consisting of a tubular stalk and globular head (Fig. <xref ref-type="fig" rid="F5">5C–E</xref>) (vs. located anterolaterally to the main spermathecae, nearly claviform or tubular; Fig. <xref ref-type="fig" rid="F1">1E–G</xref>).</p><fig id="F5" position="float" orientation="portrait"><object-id xmlns:xlink="http://www.w3.org/1999/xlink" content-type="doi" xlink:type="simple">10.3897/zookeys.1124.89991.figure5</object-id><object-id xmlns:xlink="http://www.w3.org/1999/xlink" content-type="arpha" xlink:type="simple">56EC5D73-1896-5813-9077-EB442B43F77F</object-id><label>Figure 5.</label><caption><p>Holotype female of <italic><tp:taxon-name><tp:taxon-name-part taxon-name-part-type="genus" reg="Chthonopes">Chthonopes</tp:taxon-name-part><tp:taxon-name-part taxon-name-part-type="species" reg="jimudeng">jimudeng</tp:taxon-name-part></tp:taxon-name></italic> sp. nov., habitus (<bold>A, B</bold>) and epigyne (<bold>C–E</bold>) <bold>A</bold> dorsal view <bold>B</bold> ventral view <bold>C</bold> intact, ventral view <bold>D</bold> cleared, ventral view <bold>E</bold> cleared, dorsal view. Abbreviations: <abbrev xmlns:xlink="http://www.w3.org/1999/xlink" xlink:title="accessory spermathecae" id="ABBRID0EPMAG" xlink:type="simple">Asp</abbrev> = accessory spermathecae; <abbrev xmlns:xlink="http://www.w3.org/1999/xlink" xlink:title="copulatory duct" id="ABBRID0ETMAG" xlink:type="simple">CD</abbrev> = copulatory duct; <abbrev xmlns:xlink="http://www.w3.org/1999/xlink" xlink:title="fertilization duct" id="ABBRID0EXMAG" xlink:type="simple">FD</abbrev> = fertilization duct; <abbrev xmlns:xlink="http://www.w3.org/1999/xlink" xlink:title="scape" id="ABBRID0E2MAG" xlink:type="simple">Sc</abbrev> = scape; SP = spermatheca. Scale bars: 0.5 mm (<bold>A, B</bold>); 0.2 mm (<bold>C, F, G</bold>).</p></caption><graphic xmlns:xlink="http://www.w3.org/1999/xlink" xlink:href="zookeys-1124-147_article-89991__-g005.jpg" position="float" orientation="portrait" xlink:type="simple" id="oo_758051.jpg"><uri content-type="original_file" xlink:type="simple">https://binary.pensoft.net/fig/758051</uri></graphic></fig></tp:treatment-sec><tp:treatment-sec sec-type="description" id="SECID0EINAG"><title>Description.</title><p><bold>Female</bold> (holotype) (Fig. <xref ref-type="fig" rid="F5">5A, B</xref>): Carapace nearly triangular, marginally dark, with a dark, wide V-shaped paramedian stripe starting from behind PLE, almost reaching the indistinct cervical groove. Anterior eye row recurved, posterior eye row almost straight in dorsal view. Sternum heart-shaped, centrally dark brown, marginally dark, with sparse setae. Mouthparts coloured as sternum. Legs dark brown, all legs with conspicuous dark annuli in the distal parts of femur, and patella. Abdomen spherical, covered with sparse long setae, setal base sclerotized; dorsum basically black, centrally with three longitudinal white bands, the medial band relatively long, about 1/2 of abdomen length, the bilateral bands short, about 1/2 length of medial band; venter black, without pattern. <italic>Measurements</italic>: total length 2.3. Carapace 1.0 long, 0.9 wide. Clypeus 0.1 high. Sternum 0.4 long, 0.5 wide. Abdomen 1.6 long, 1.2 wide. Length of legs: I 3.1 (1.0, 0.3, 0.9, 0.6, 0.3); II 2.7 (0.9, 0.3, 0.6, 0.6, 0.3); III 1.8 (0.6, 0.2, 0.4, 0.4, 0.2); IV 2.4 (0.7, 0.3, 0.6, 0.5, 0.3).</p><p><bold><italic>Epigyne</italic></bold> (Fig. <xref ref-type="fig" rid="F5">5C–E</xref>). Epigynal plate large, about 1.35× wider than long, with long setae in midline, through which spermathecae and copulatory ducts are indistinctly apparent; scape (<abbrev xmlns:xlink="http://www.w3.org/1999/xlink" xlink:title="scape" id="ABBRID0EBOAG" xlink:type="simple">Sc</abbrev>) distinctly short, about 1/5 of epigyne length, digitiform, relatively sclerotized, originating from dorsal side of posterior margin of epigynal plate, its tip slightly overpasses the posterior margin, apex blunt. The distal part of copulatory ducts (<abbrev xmlns:xlink="http://www.w3.org/1999/xlink" xlink:title="copulatory duct" id="ABBRID0EFOAG" xlink:type="simple">CD</abbrev>) wide, forming two egg-shaped bursae, then connecting with posterolateral surface of main spermathecae; the two bursae widely separated by one width. Main spermathecae (<abbrev xmlns:xlink="http://www.w3.org/1999/xlink" xlink:title="spermathecae" id="ABBRID0EJOAG" xlink:type="simple">Sp</abbrev>) small, oval, strongly sclerotized, separated by about 1/3 of their diameter; accessory spermathecae (<abbrev xmlns:xlink="http://www.w3.org/1999/xlink" xlink:title="accessory spermathecae" id="ABBRID0ENOAG" xlink:type="simple">Asp</abbrev>) located laterally to main spermathecae, consisting of tubular stalk and globular head, translucent, about 1/4 of epigyne length. Fertilization ducts (<abbrev xmlns:xlink="http://www.w3.org/1999/xlink" xlink:title="fertilization duct" id="ABBRID0EROAG" xlink:type="simple">FD</abbrev>) short, ribbon-shaped or lamellar, heavily sclerotized, located on posterior surface of main spermathecae, curved tips separated by about 3.6× <abbrev xmlns:xlink="http://www.w3.org/1999/xlink" xlink:title="fertilization duct" id="ABBRID0EVOAG" xlink:type="simple">FD</abbrev> width.</p></tp:treatment-sec><tp:treatment-sec sec-type="Male" id="SECID0EZOAG"><title>Male.</title><p>Unknown.</p></tp:treatment-sec><tp:treatment-sec sec-type="distribution" id="SECID0E5OAG"><title>Distribution.</title><p>Known only from Gongshan County, Yunnan, China (Fig. <xref ref-type="fig" rid="F6">6</xref>).</p><fig id="F6" position="float" orientation="portrait"><object-id xmlns:xlink="http://www.w3.org/1999/xlink" content-type="doi" xlink:type="simple">10.3897/zookeys.1124.89991.figure6</object-id><object-id xmlns:xlink="http://www.w3.org/1999/xlink" content-type="arpha" xlink:type="simple">4D606C63-80F0-5FFA-8921-969696471BC2</object-id><label>Figure 6.</label><caption><p>Distribution records of five species of the genus <italic><tp:taxon-name><tp:taxon-name-part taxon-name-part-type="genus" reg="Chthonopes">Chthonopes</tp:taxon-name-part></tp:taxon-name>: <tp:taxon-name><tp:taxon-name-part taxon-name-part-type="genus" reg="Chthonopes">C.</tp:taxon-name-part><tp:taxon-name-part taxon-name-part-type="species" reg="bifidum">bifidum</tp:taxon-name-part></tp:taxon-name></italic> sp. nov. (scarlet circle: 1. China, Yunnan Province, Xishuangbanna, Mengla County, Menglun Town, Shenmi cave; 2. China, Yunnan Province, Dehong, Luxi City, Mangliu village, Xianfo cave); <italic><tp:taxon-name><tp:taxon-name-part taxon-name-part-type="genus" reg="Chthonopes">C.</tp:taxon-name-part><tp:taxon-name-part taxon-name-part-type="species" reg="jimudeng">jimudeng</tp:taxon-name-part></tp:taxon-name></italic> sp. nov. (yellow circle: 1. China, Yunnan Province, Gongshan County, Dulongjiang Town, Jimudeng village; 2. China, Yunnan Province, Gongshan County, Dulongjiang Town, Maku village); <italic><tp:taxon-name><tp:taxon-name-part taxon-name-part-type="genus" reg="Chthonopes">C.</tp:taxon-name-part><tp:taxon-name-part taxon-name-part-type="species" reg="jaegeri">jaegeri</tp:taxon-name-part></tp:taxon-name></italic> Wunderlich, 2011 (carmine circle: 1, 2. Laos, Bolikhansay Province,, Lak Sao, Tham Mang Kone; 3. Laos, Khammouan Province, Thakek area, Ban Phôungam-Mai; 4. Laos, Bolikhamxay Province: Khamkeut area); <italic><tp:taxon-name><tp:taxon-name-part taxon-name-part-type="genus" reg="Chthonopes">C.</tp:taxon-name-part><tp:taxon-name-part taxon-name-part-type="species" reg="cavernicola">cavernicola</tp:taxon-name-part></tp:taxon-name></italic> Wunderlich, 2011 (light blue circle: Laos, Khammouan Province, Tham Boumlou, inside cave); <italic><tp:taxon-name><tp:taxon-name-part taxon-name-part-type="genus" reg="Chthonopes">C.</tp:taxon-name-part><tp:taxon-name-part taxon-name-part-type="species" reg="thakekensis">thakekensis</tp:taxon-name-part></tp:taxon-name></italic> Lin, Li &amp; Jäger, 2014 (green circle: Laos, Khammouan Province, Thakek area, Ban Phôungam-Mai, Tham Phayat, limestone cave).</p></caption><graphic xmlns:xlink="http://www.w3.org/1999/xlink" xlink:href="zookeys-1124-147_article-89991__-g006.jpg" position="float" orientation="portrait" xlink:type="simple" id="oo_758052.jpg"><uri content-type="original_file" xlink:type="simple">https://binary.pensoft.net/fig/758052</uri></graphic></fig></tp:treatment-sec><tp:treatment-sec><!--Section generated to contain objects referenced in tp:taxon-treatment.--><fig id="F1" position="float" orientation="portrait"><object-id xmlns:xlink="http://www.w3.org/1999/xlink" content-type="doi" xlink:type="simple">10.3897/zookeys.1124.89991.figure1</object-id><object-id xmlns:xlink="http://www.w3.org/1999/xlink" content-type="arpha" xlink:type="simple">1C4F4FDE-26CD-5124-86F7-1CE4A3FC1DF1</object-id><label>Figure 1.</label><caption><p><italic><tp:taxon-name><tp:taxon-name-part taxon-name-part-type="genus" reg="Chthonopes">Chthonopes</tp:taxon-name-part><tp:taxon-name-part taxon-name-part-type="species" reg="bifidum">bifidum</tp:taxon-name-part></tp:taxon-name></italic> sp. nov., male holotype and female paratype, male habitus (<bold>A, B</bold>), female habitus (<bold>C, D</bold>) and epigyne (<bold>E–G</bold>) <bold>A</bold> dorsal view <bold>B</bold> ventral view <bold>C</bold> dorsal view <bold>D</bold> ventral view <bold>E</bold> intact, ventral view <bold>F</bold> cleared, ventral view <bold>G</bold> cleared, dorsal view. Abbreviations: <abbrev xmlns:xlink="http://www.w3.org/1999/xlink" xlink:title="accessory spermathecae" id="ABBRID0EORAE" xlink:type="simple">Asp</abbrev> = accessory spermathecae; <abbrev xmlns:xlink="http://www.w3.org/1999/xlink" xlink:title="copulatory duct" id="ABBRID0ESRAE" xlink:type="simple">CD</abbrev> = copulatory duct; <abbrev xmlns:xlink="http://www.w3.org/1999/xlink" xlink:title="fertilization duct" id="ABBRID0EWRAE" xlink:type="simple">FD</abbrev> = fertilization duct; <abbrev xmlns:xlink="http://www.w3.org/1999/xlink" xlink:title="scape" id="ABBRID0E1RAE" xlink:type="simple">Sc</abbrev> = scape; SP = spermatheca. Scale bars: 0.5 mm (<bold>A–D</bold>); 0.2 mm (<bold>E, F, G</bold>).</p></caption><graphic xmlns:xlink="http://www.w3.org/1999/xlink" xlink:href="zookeys-1124-147_article-89991__-g001.jpg" position="float" orientation="portrait" xlink:type="simple" id="oo_758047.jpg"><uri content-type="original_file" xlink:type="simple">https://binary.pensoft.net/fig/758047</uri></graphic></fig></tp:treatment-sec></tp:taxon-treatment>
