# Supplementary material for: ﻿A review of the spider genus Chthonopes (Araneae, Theridiosomatidae), with descriptions of two new species from China
Source: Zookeys. 2022 Oct 17;1124:147–60. doi: 10.3897/zookeys.1124.89991 (PMC9836594; doi:10.3897/zookeys.1124.89991)
Supplement: XML Treatment for Chthonopes thakekensis [file zookeys.1124.89991-treatment6.xml]

<!DOCTYPE tp:taxon-treatment
  PUBLIC "-//TaxonX//DTD Taxonomic Treatment Publishing DTD v0 20100105//EN" "tax-treatment-NSO.dtd">
<tp:taxon-treatment xmlns:tp="http://www.plazi.org/taxpub"><tp:treatment-meta><kwd-group><label>Taxon classification</label><kwd>
                <named-content content-type="kingdom">Animalia</named-content>
              </kwd><kwd>
                <named-content content-type="order">Araneae</named-content>
              </kwd><kwd>
                <named-content content-type="family">Theridiosomatidae</named-content>
              </kwd></kwd-group><mixed-citation publication-type="journal"><person-group><name><surname>Yang</surname><given-names>Weicheng</given-names></name><name><surname>Yu</surname><given-names>Hao</given-names></name><name><surname>Lin</surname><given-names>Yucheng</given-names></name></person-group><article-title>﻿A review of the spider genus <italic><tp:taxon-name><tp:taxon-name-part taxon-name-part-type="genus" reg="Chthonopes">Chthonopes</tp:taxon-name-part></tp:taxon-name></italic> (<tp:taxon-name><tp:taxon-name-part taxon-name-part-type="order">Araneae</tp:taxon-name-part></tp:taxon-name>, <tp:taxon-name><tp:taxon-name-part taxon-name-part-type="family">Theridiosomatidae</tp:taxon-name-part></tp:taxon-name>), with descriptions of two new species from China</article-title><source>Zookeys</source><day>17</day><month>10</month><year>2022</year><volume>1124</volume><fpage>147</fpage><lpage>160</lpage><pub-id pub-id-type="doi">10.3897/zookeys.1124.89991</pub-id></mixed-citation></tp:treatment-meta><tp:nomenclature><label>﻿</label><tp:taxon-name>
              <object-id xmlns:xlink="http://www.w3.org/1999/xlink" content-type="arpha" xlink:type="simple">A3A7BB14-9B13-5BA4-9F64-0DFFF3B0035F</object-id>
              <tp:taxon-name-part taxon-name-part-type="genus" reg="Chthonopes">Chthonopes</tp:taxon-name-part>
              <tp:taxon-name-part taxon-name-part-type="species" reg="thakekensis">thakekensis</tp:taxon-name-part>
            </tp:taxon-name><tp:taxon-authority>Lin, Li &amp; Jäger, 2014</tp:taxon-authority><tp:nomenclature-citation-list><tp:nomenclature-citation><tp:taxon-name>
                  <tp:taxon-name-part taxon-name-part-type="genus" reg="Chthonopes">Chthonopes</tp:taxon-name-part>
                  <tp:taxon-name-part taxon-name-part-type="species" reg="thakekensis">thakekensis</tp:taxon-name-part>
                </tp:taxon-name><comment>Lin, Li &amp; Jäger, 2014: 98, figs 17A–E, 18A–C (♀).</comment></tp:nomenclature-citation></tp:nomenclature-citation-list></tp:nomenclature><tp:treatment-sec sec-type="material" id="SECID0EDTAG"><title>Material examined.</title><p>None.</p></tp:treatment-sec><tp:treatment-sec sec-type="diagnosis" id="SECID0EITAG"><title>Diagnosis.</title><p>See diagnosis for <italic><tp:taxon-name><tp:taxon-name-part taxon-name-part-type="genus" reg="Chthonopes">C.</tp:taxon-name-part><tp:taxon-name-part taxon-name-part-type="species" reg="jaegeri">jaegeri</tp:taxon-name-part></tp:taxon-name></italic>.</p></tp:treatment-sec><tp:treatment-sec sec-type="description" id="SECID0EZTAG"><title>Description.</title><p>See <xref ref-type="bibr" rid="B2">Lin et al. (2014)</xref>.</p></tp:treatment-sec><tp:treatment-sec sec-type="distribution" id="SECID0EDUAG"><title>Distribution.</title><p>Laos (Fig. <xref ref-type="fig" rid="F6">6</xref>).</p></tp:treatment-sec><tp:treatment-sec><!--Section generated to contain objects referenced in tp:taxon-treatment.--><fig id="F6" position="float" orientation="portrait"><object-id xmlns:xlink="http://www.w3.org/1999/xlink" content-type="doi" xlink:type="simple">10.3897/zookeys.1124.89991.figure6</object-id><object-id xmlns:xlink="http://www.w3.org/1999/xlink" content-type="arpha" xlink:type="simple">4D606C63-80F0-5FFA-8921-969696471BC2</object-id><label>Figure 6.</label><caption><p>Distribution records of five species of the genus <italic><tp:taxon-name><tp:taxon-name-part taxon-name-part-type="genus" reg="Chthonopes">Chthonopes</tp:taxon-name-part></tp:taxon-name>: <tp:taxon-name><tp:taxon-name-part taxon-name-part-type="genus" reg="Chthonopes">C.</tp:taxon-name-part><tp:taxon-name-part taxon-name-part-type="species" reg="bifidum">bifidum</tp:taxon-name-part></tp:taxon-name></italic> sp. nov. (scarlet circle: 1. China, Yunnan Province, Xishuangbanna, Mengla County, Menglun Town, Shenmi cave; 2. China, Yunnan Province, Dehong, Luxi City, Mangliu village, Xianfo cave); <italic><tp:taxon-name><tp:taxon-name-part taxon-name-part-type="genus" reg="Chthonopes">C.</tp:taxon-name-part><tp:taxon-name-part taxon-name-part-type="species" reg="jimudeng">jimudeng</tp:taxon-name-part></tp:taxon-name></italic> sp. nov. (yellow circle: 1. China, Yunnan Province, Gongshan County, Dulongjiang Town, Jimudeng village; 2. China, Yunnan Province, Gongshan County, Dulongjiang Town, Maku village); <italic><tp:taxon-name><tp:taxon-name-part taxon-name-part-type="genus" reg="Chthonopes">C.</tp:taxon-name-part><tp:taxon-name-part taxon-name-part-type="species" reg="jaegeri">jaegeri</tp:taxon-name-part></tp:taxon-name></italic> Wunderlich, 2011 (carmine circle: 1, 2. Laos, Bolikhansay Province,, Lak Sao, Tham Mang Kone; 3. Laos, Khammouan Province, Thakek area, Ban Phôungam-Mai; 4. Laos, Bolikhamxay Province: Khamkeut area); <italic><tp:taxon-name><tp:taxon-name-part taxon-name-part-type="genus" reg="Chthonopes">C.</tp:taxon-name-part><tp:taxon-name-part taxon-name-part-type="species" reg="cavernicola">cavernicola</tp:taxon-name-part></tp:taxon-name></italic> Wunderlich, 2011 (light blue circle: Laos, Khammouan Province, Tham Boumlou, inside cave); <italic><tp:taxon-name><tp:taxon-name-part taxon-name-part-type="genus" reg="Chthonopes">C.</tp:taxon-name-part><tp:taxon-name-part taxon-name-part-type="species" reg="thakekensis">thakekensis</tp:taxon-name-part></tp:taxon-name></italic> Lin, Li &amp; Jäger, 2014 (green circle: Laos, Khammouan Province, Thakek area, Ban Phôungam-Mai, Tham Phayat, limestone cave).</p></caption><graphic xmlns:xlink="http://www.w3.org/1999/xlink" xlink:href="zookeys-1124-147_article-89991__-g006.jpg" position="float" orientation="portrait" xlink:type="simple" id="oo_758052.jpg"><uri content-type="original_file" xlink:type="simple">https://binary.pensoft.net/fig/758052</uri></graphic></fig></tp:treatment-sec><ref-list><ref id="B2"><mixed-citation xmlns:xlink="http://www.w3.org/1999/xlink" xlink:type="simple"><person-group><name name-style="western"><surname>Lin</surname><given-names>YC</given-names></name><name name-style="western"><surname>Li</surname><given-names>SQ</given-names></name><name name-style="western"><surname>Jäger</surname><given-names>P</given-names></name></person-group> (<year>2014</year>) <article-title>Four new spider species of the family <tp:taxon-name><tp:taxon-name-part taxon-name-part-type="family">Theridiosomatidae</tp:taxon-name-part></tp:taxon-name> (<tp:taxon-name><tp:taxon-name-part taxon-name-part-type="class">Arachnida</tp:taxon-name-part></tp:taxon-name>, <tp:taxon-name><tp:taxon-name-part taxon-name-part-type="order">Araneae</tp:taxon-name-part></tp:taxon-name>) from caves in Laos.</article-title><source>ZooKeys</source><volume>391</volume>: <fpage>75</fpage>–<lpage>102</lpage>. <ext-link xlink:type="simple" ext-link-type="doi" xlink:href="10.3897/zookeys.391.7161">https://doi.org/10.3897/zookeys.391.7161</ext-link></mixed-citation></ref></ref-list></tp:taxon-treatment>
